# Supplementary material for: Prevalence and Molecular Identification of Nematode and Dipteran Parasites in an Australian Alpine Grasshopper (Kosciuscola tristis)
Source: PLoS One. 2015 Apr 28;10(4):e0121685. doi: 10.1371/journal.pone.0121685 (PMC4412563; doi:10.1371/journal.pone.0121685)
Supplement: S1 Database — (TXT) [file pone.0121685.s001.txt]

ID	location	altitude	year collected	sex	number	Prothorax	worm present?	Genus	fly larvae present?	Famly	parasite ID	total parasite number	parasite present	Pronotum
DH1790f5	DH	1790	2007	f	5	4.99	1	1	0	Memerthidae	12	1	1	4.99
DH1900f2	DH	1900	2007	f	2	5.1	1	1	0	Memerthidae	21	1	1	5.1
MR1860f4	MR	1860	2007	f	4	4.78	1	1	0	Memerthidae	45	1	1	4.78
GU1669f2	GU	1669	2009	f	2	3.68	1	1	0	Memerthidae	60	1	1	3.68
GU1669f3	GU	1669	2009	f	3	4.63	1	1	0	Memerthidae	64	1	1	4.63
GU1669f4	GU	1669	2009	f	4	3.62	1	1	0	Memerthidae	62	1	1	3.62
GU1690f2	GU	1690	2009	f	2	5.31	1	1	0	Memerthidae	63	1	1	5.31
GU1725f1	GU	1725	2009	f	1	3.37	1	1	0	Memerthidae	61	1	1	3.37
GU1780f5	GU	1780	2009	f	5	3.53	1	1	0	Memerthidae	51	1	1	3.53
f91	DH	1900	2010	f	n/a	4.12	1	1	0	Memerthidae	81	1	1	4.12
4	DH	1900	2011	f	n/a	3.51	1	1	0	Memerthidae	112	1	1	3.51
109	DH	1700	2011	f	n/a	3.49	1	1	0	Memerthidae	105	1	1	3.49
113	DH	1700	2011	f	n/a	3.5	1	1	0	Memerthidae	108	1	1	3.5
114	DH	1700	2011	f	n/a	3.96	1	1	0	Memerthidae	109	1	1	3.96
DH1709m3	DH	1709	2007	m	3	3.3	1	1	0	Memerthidae	15	1	1	3.3
DH1523m3	DH	1523	2008	m	3	3.67	1	1	0	Memerthidae	35	1	1	3.67
DH1523m5	DH	1523	2008	m	5	3.82	1	1	0	Memerthidae	36	1	1	3.82
DH1523m8	DH	1523	2008	m	8	3.5	1	1	0	Memerthidae	37	1	1	3.5
DH1695m4	DH	1695	2008	m	4	3.14	1	1	0	Memerthidae	1	1	1	3.14
DH1756m5	DH	1756	2008	m	5	3.76	1	1	0	Memerthidae	14	1	1	3.76
DH1944m3	DH	1944	2008	m	3	3.62	1	1	0	Memerthidae	25	1	1	3.62
MR1887m2	MR	1887	2008	m	2	3.38	1	1	0	Memerthidae	33	1	1	3.38
GU1725m6	GU	1725	2009	m	6	2.82	1	1	0	Memerthidae	49	1	1	2.82
mmm26	DH	1900	2010	m	n/a	3.65	1	1	0	Memerthidae	88	1	1	3.65
mmm30	DH	1900	2010	m	n/a	3.79	1	1	0	Memerthidae	89	1	1	3.79
mmm37	DH	1900	2010	m	n/a	3.69	1	1	0	Memerthidae	91	1	1	3.69
mmm46	DH	1900	2010	m	n/a	3.7	1	1	0	Memerthidae	94	1	1	3.7
mmm47	DH	1900	2010	m	n/a	4.18	1	1	0	Memerthidae	102	1	1	4.18
mmm50	DH	1900	2010	m	n/a	3.04	1	1	0	Memerthidae	101	1	1	3.04
mmm51	DH	1900	2010	m	n/a	4.02	1	1	0	Memerthidae	100	1	1	4.02
mmm53	DH	1900	2010	m	n/a	3.74	1	1	0	Memerthidae	99	1	1	3.74
mmm59	DH	1900	2010	m	n/a	3.72	1	1	0	Memerthidae	96	1	1	3.72
mmm60	DH	1900	2010	m	n/a	3.71	1	1	0	Memerthidae	95	1	1	3.71
94	DH	1900	2011	m	n/a	2.43	1	1	0	Memerthidae	106	1	1	2.43
119	DH	1700	2011	m	n/a	3.39	1	1	0	Memerthidae	103	1	1	3.39
134	DH	1700	2011	m	n/a	3.28	1	1	0	Memerthidae	107	1	1	3.28
DH1790f1	DH	1790	2007	f	1	4.45	1	2	0	Memerthidae	13	1	1	4.45
MR1860f3	MR	1860	2007	f	3	5.12	1	2	0	Memerthidae	44	1	1	5.12
MR1863f6	MR	1863	2009	f	6	3.86	1	2	0	Memerthidae	46	1	1	3.86
DH1573m2	DH	1573	2008	m	2	4.15	1	2	0	Memerthidae	6	1	1	4.15
DH1573m3	DH	1573	2008	m	3	4.48	1	2	0	Memerthidae	5	1	1	4.48
DH1695m2	DH	1695	2008	m	2	3.72	1	2	0	Memerthidae	2	1	1	3.72
DH1944m1	DH	1944	2008	m	1	3.42	1	2	0	Memerthidae	26	1	1	3.42
MR1671m3	MR	1671	2008	m	3	3.32	1	2	0	Memerthidae	52	1	1	3.32
MR1671m9	MR	1671	2008	m	9	3.32	1	2	0	Memerthidae	53	1	1	3.32
MR1850m1	MR	1850	2008	m	1	4.06	1	2	0	Memerthidae	54	1	1	4.06
MR1850m11	MR	1850	2008	m	11	4.07	1	2	0	Memerthidae	41	1	1	4.07
MR1850m7	MR	1850	2008	m	7	3.66	1	2	0	Memerthidae	55	1	1	3.66
GU1669m2	GU	1669	2009	m	2	3.56	1	2	0	Memerthidae	57	1	1	3.56
GU1760m3	GU	1760	2009	m	3	3.53	1	2	0	Memerthidae	50	1	1	3.53
MR1860f2	MR	1860	2007	f	2	4.46	0	0	1	Sarcophagidae	43	1	1	4.46
26	DH	1650	2011	f	n/a	3.64	0		1	Sarcophagidae	127	1	1	3.64
22	DH	1900	2011	m	n/a	2.47	0		2	Tach & Sarco	113 & 114	2	1	2.47
DH1924f1	DH	1924	2007	f	1	4.9	0		1	Tachinidae	19	1	1	4.9
DH1573f1	DH	1573	2008	f	1	5.78	0		1	Tachinidae	8	1	1	5.78
DH1617f1	DH	1617	2008	f	1	5.17	0		2	Tachinidae	4	2	1	5.17
DH1695f3	DH	1695	2008	f	3	4.45	0		1	Tachinidae	3	1	1	4.45
DH1806f1	DH	1806	2008	f	1	4.71	0		2	Tachinidae	11	2	1	4.71
DH1841f2	DH	1841	2008	f	2	3.43	0		2	Tachinidae	23	2	1	3.43
DH1939f1	DH	1939	2008	f	1	5.22	0		1	Tachinidae	17	1	1	5.22
DH1939f2	DH	1939	2008	f	2	4.97	0		2	Tachinidae	32	2	1	4.97
f99	DH	1900	2010	f	n/a	4.49	0		1	Tachinidae	83	1	1	4.49
2	DH	1900	2011	f	n/a	3.96	0		1	Tachinidae	124	1	1	3.96
24	DH	1900	2011	f	n/a	3.95	0		2	Tachinidae	116	2	1	3.95
60	DH	1650	2011	f	n/a	4.92	0		1	Tachinidae	117	1	1	4.92
102	DH	1700	2011	f	n/a	5.06	0		2	Tachinidae	108 & 109	2	1	5.06
135	DH	1700	2011	f	n/a	3.66	0		3	Tachinidae	133 &134	3	1	3.66
DH1924m12	DH	1924	2007	m	12	3.88	0		1	Tachinidae	18	1	1	3.88
DH1523m12	DH	1523	2008	m	12	3.19	0		1	Tachinidae	38	1	1	3.19
DH1523m13	DH	1523	2008	m	13	3.9	0		1	Tachinidae	39	1	1	3.9
DH1523m14	DH	1523	2008	m	14	3.57	0		2	Tachinidae	40	2	1	3.57
DH1695m8	DH	1695	2008	m	8	3.49	0		1	Tachinidae	16	1	1	3.49
DH1806m11	DH	1806	2008	m	11	3.51	0		1	Tachinidae	9	1	1	3.51
DH1806m18	DH	1806	2008	m	18	3.61	0		2	Tachinidae	24	2	1	3.61
DH1939m1	DH	1939	2008	m	1	3.54	0		2	Tachinidae	31	2	1	3.54
DH1939m10	DH	1939	2008	m	10	3.42	0		1	Tachinidae	28	1	1	3.42
DH1939m3	DH	1939	2008	m	3	3.32	0		1	Tachinidae	30	1	1	3.32
DH1944m14	DH	1944	2008	m	14	3.52	0		1	Tachinidae	70	1	1	3.52
DH1944m21	DH	1944	2008	m	21	3.56	0		1	Tachinidae	69	1	1	3.56
DH1961m1	DH	1961	2008	m	1	3.37	0		1	Tachinidae	68	1	1	3.37
DH1961m5	DH	1961	2008	m	5	3.56	0		1	Tachinidae	65	1	1	3.56
MR1850m17	MR	1850	2008	m	17	3.37	0		1	Tachinidae	42	1	1	3.37
MR1863m3	MR	1863	2009	m	3	3.31	0		2	Tachinidae	47	2	1	3.31
b2	DH	1900	2010	m	n/a	3.83	0		1	Tachinidae	71	1	1	3.83
mmm1	DH	1900	2010	m	n/a	3.27	0		1	Tachinidae	84	1	1	3.27
mmm11	DH	1900	2010	m	n/a	3.59	0		1	Tachinidae	85	1	1	3.59
mmm24	DH	1900	2010	m	n/a	3.57	0		1	Tachinidae	86	1	1	3.57
mmm29	DH	1900	2010	m	n/a	3.73	0		1	Tachinidae	87	1	1	3.73
mmm31	DH	1900	2010	m	n/a	3.42	0		2	Tachinidae	90	2	1	3.42
mmm39	DH	1900	2010	m	n/a	4.18	0		1	Tachinidae	92	1	1	4.18
mmm58	DH	1900	2010	m	n/a	3.63	0		1	Tachinidae	97	1	1	3.63
25	DH	1900	2011	m	n/a	3.48	0		1	Tachinidae	125	1	1	3.48
47	DH	1900	2011	m	n/a	3.59	0		1	Tachinidae	126	1	1	3.59
53	DH	1900	2011	m	n/a	3.27	0		1	Tachinidae	119	1	1	3.27
106	DH	1700	2011	m	n/a	3.43	0		1	Tachinidae	120	1	1	3.43
118	DH	1900	2011	m	n/a	3.02	0		1	Tachinidae	118	1	1	3.02
126	DH	1700	2011	m	n/a	3.35	0		1	Tachinidae	122	1	1	3.35
129	DH	1700	2011	m	n/a	3.21	0		3	Tachinidae	"130, 131, 132"	3	1	3.21
143	DH	1700	2011	m	n/a	3.55	0		1	Tachinidae	123	1	1	3.55
11	DH	1900	2011	?	n/a	2.47	0		0	-	-	0	0	2.47
13	DH	1900	2011	?	n/a	2.53	0		0	-	-	0	0	2.53
205	DH	1600	2011	?	n/a	2.31	0		0	-	-	0	0	2.31
DH1709f1	DH	1709	2007	f	1	4.43	0		0	-	-	0	0	4.43
DH1709f2	DH	1709	2007	f	2	5.01	0		0	-	-	0	0	5.01
DH1709f3	DH	1709	2007	f	3	4.77	0		0	-	-	0	0	4.77
DH1790f2	DH	1790	2007	f	2	4.48	0		0	-	-	0	0	4.48
DH1790f3	DH	1790	2007	f	3	4.76	0		0	-	-	0	0	4.76
DH1790f4	DH	1790	2007	f	4	4.65	0		0	-	-	0	0	4.65
DH1900f1	DH	1900	2007	f	1	5.07	0		0	-	-	0	0	5.07
MR1860f1	MR	1860	2007	f	1	4.38	0		0	-	-	0	0	4.38
DH1573f2	DH	1573	2008	f	2	5.26	0		0	-	-	0	0	5.26
DH1617f2	DH	1617	2008	f	2	4.49	0		0	-	-	0	0	4.49
DH1617f3	DH	1617	2008	f	3	5.02	0		0	-	-	0	0	5.02
DH1617f4	DH	1617	2008	f	4	5.34	0		0	-	-	0	0	5.34
DH1617f5	DH	1617	2008	f	5	4.78	0		0	-	-	0	0	4.78
DH1643f1	DH	1643	2008	f	1	4.6	0		0	-	-	0	0	4.6
DH1650f1	DH	1650	2008	f	1	4.94	0		0	-	-	0	0	4.94
DH1650f2	DH	1650	2008	f	2	4.54	0		0	-	-	0	0	4.54
DH1659f1	DH	1659	2008	f	1	5.04	0		0	-	-	0	0	5.04
DH1695f1	DH	1695	2008	f	1	4.13	0		0	-	-	0	0	4.13
DH1695f2	DH	1695	2008	f	2	4.44	0		0	-	-	0	0	4.44
DH1695f4	DH	1695	2008	f	4	5.1	0		0	-	-	0	0	5.1
DH1695f5	DH	1695	2008	f	5	3.94	0		0	-	-	0	0	3.94
DH1700f1	DH	1700	2008	f	1	5.39	0		0	-	-	0	0	5.39
DH1700f2	DH	1700	2008	f	2	5.06	0		0	-	-	0	0	5.06
DH1700f3	DH	1700	2008	f	3	5.19	0		0	-	-	0	0	5.19
DH1700f4	DH	1700	2008	f	4	4.97	0		0	-	-	0	0	4.97
DH1700f5	DH	1700	2008	f	5	5.14	0		0	-	-	0	0	5.14
DH1700f6	DH	1700	2008	f	6	5.19	0		0	-	-	0	0	5.19
DH1700f7	DH	1700	2008	f	7	5.26	0		0	-	-	0	0	5.26
DH1806f?	DH	1806	2008	f	?	4.91	0		0	-	-	0	0	4.91
DH1806f3	DH	1806	2008	f	3	5.02	0		0	-	-	0	0	5.02
DH1841f1	DH	1841	2008	f	1	4.13	0		0	-	-	0	0	4.13
DH1841f3	DH	1841	2008	f	3	5.02	0		0	-	-	0	0	5.02
DH1880f2	DH	1880	2008	f	2	4.84	0		0	-	-	0	0	4.84
DH1880f3	DH	1880	2008	f	3	5.41	0		0	-	-	0	0	5.41
DH1880f4	DH	1880	2008	f	4	4.99	0		0	-	-	0	0	4.99
DH1919f1	DH	1919	2008	f	1	4.96	0		0	-	-	0	0	4.96
DH1919f2	DH	1919	2008	f	2	4.64	0		0	-	-	0	0	4.64
DH1944f1	DH	1944	2008	f	1	4.5	0		0	-	-	0	0	4.5
MR1780f1	MR	1780	2008	f	1	4.87	0		0	-	-	0	0	4.87
MR1850f1	MR	1850	2008	f	1	5.23	0		0	-	-	0	0	5.23
MR1850f2	MR	1850	2008	f	2	5.41	0		0	-	-	0	0	5.41
GU1640f1	GU	1640	2009	f	1	4.73	0		0	-	-	0	0	4.73
GU1669f1	GU	1669	2009	f	1	4.94	0		0	-	-	0	0	4.94
GU1690f1	GU	1690	2009	f	1	4.11	0		0	-	-	0	0	4.11
GU1690f3	GU	1690	2009	f	3	5.33	0		0	-	-	0	0	5.33
GU1690f4	GU	1690	2009	f	4	2.47	0		0	-	-	0	0	2.47
GU1690f5	GU	1690	2009	f	5	4.81	0		0	-	-	0	0	4.81
GU1760f1	GU	1760	2009	f	1	5.38	0		0	-	-	0	0	5.38
GU1760f2	GU	1760	2009	f	2	4.78	0		0	-	-	0	0	4.78
GU1760f3	GU	1760	2009	f	3	3.44	0		0	-	-	0	0	3.44
GU1780f1	GU	1780	2009	f	1	5.04	0		0	-	-	0	0	5.04
GU1780f2	GU	1780	2009	f	2	5.02	0		0	-	-	0	0	5.02
GU1780f3	GU	1780	2009	f	3	3.69	0		0	-	-	0	0	3.69
GU1780f4	GU	1780	2009	f	4	4	0		0	-	-	0	0	4
GU1780f6	GU	1780	2009	f	6	3.78	0		0	-	-	0	0	3.78
GU1780f7	GU	1780	2009	f	7	3.87	0		0	-	-	0	0	3.87
GU1780f8	GU	1780	2009	f	8	3.88	0		0	-	-	0	0	3.88
GU1780f9	GU	1780	2009	f	9	5.19	0		0	-	-	0	0	5.19
MR1669f1	MR	1669	2009	f	1	5.44	0		0	-	-	0	0	5.44
MR1669f2	MR	1669	2009	f	2	3.73	0		0	-	-	0	0	3.73
MR1863f1	MR	1863	2009	f	1	3.78	0		0	-	-	0	0	3.78
MR1863f10	MR	1863	2009	f	10	4.06	0		0	-	-	0	0	4.06
MR1863f2	MR	1863	2009	f	2	5.16	0		0	-	-	0	0	5.16
MR1863f3	MR	1863	2009	f	3	3.91	0		0	-	-	0	0	3.91
MR1863f4	MR	1863	2009	f	4	5.35	0		0	-	-	0	0	5.35
MR1863f5	MR	1863	2009	f	5	3.74	0		0	-	-	0	0	3.74
MR1863f7	MR	1863	2009	f	7	2.54	0		0	-	-	0	0	2.54
MR1863f8	MR	1863	2009	f	8	4.01	0		0	-	-	0	0	4.01
MR1863f9	MR	1863	2009	f	9	3.89	0		0	-	-	0	0	3.89
MR1933f1	MR	1933	2009	f	1	5.26	0		0	-	-	0	0	5.26
MR1933f10	MR	1933	2009	f	10	1.82	0		0	-	-	0	0	1.82
MR1933f11	MR	1933	2009	f	11	2.59	0		0	-	-	0	0	2.59
MR1933f12	MR	1933	2009	f	12	3.61	0		0	-	-	0	0	3.61
MR1933f2	MR	1933	2009	f	2	5.13	0		0	-	-	0	0	5.13
MR1933f3	MR	1933	2009	f	3	3.61	0		0	-	-	0	0	3.61
MR1933f4	MR	1933	2009	f	4	2.8	0		0	-	-	0	0	2.8
MR1933f5	MR	1933	2009	f	5	3.82	0		0	-	-	0	0	3.82
MR1933f6	MR	1933	2009	f	6	4	0		0	-	-	0	0	4
MR1933f7	MR	1933	2009	f	7	3.77	0		0	-	-	0	0	3.77
MR1933f8	MR	1933	2009	f	8	4.01	0		0	-	-	0	0	4.01
MR1933f9	MR	1933	2009	f	9	2.58	0		0	-	-	0	0	2.58
f17	DH	1900	2010	f	n/a	4.65	0		0	-	-	0	0	4.65
f18	DH	1900	2010	f	n/a	4.62	0		0	-	-	0	0	4.62
f19	DH	1900	2010	f	n/a	4.3	0		0	-	-	0	0	4.3
f20	DH	1900	2010	f	n/a	4.76	0		0	-	-	0	0	4.76
f21	DH	1900	2010	f	n/a	4.72	0		0	-	-	0	0	4.72
f22	DH	1900	2010	f	n/a	4.36	0		0	-	-	0	0	4.36
f23	DH	1900	2010	f	n/a	4.14	0		0	-	-	0	0	4.14
f24	DH	1900	2010	f	n/a	4.58	0		0	-	-	0	0	4.58
f25	DH	1900	2010	f	n/a	4.13	0		0	-	-	0	0	4.13
f26	DH	1900	2010	f	n/a	4.84	0		0	-	-	0	0	4.84
f27	DH	1900	2010	f	n/a	4.51	0		0	-	-	0	0	4.51
f28	DH	1900	2010	f	n/a	4.79	0		0	-	-	0	0	4.79
f29	DH	1900	2010	f	n/a	4.14	0		0	-	-	0	0	4.14
f30	DH	1900	2010	f	n/a	4.45	0		0	-	-	0	0	4.45
f31	DH	1900	2010	f	n/a	3.86	0		0	-	-	0	0	3.86
f32	DH	1900	2010	f	n/a	3.9	0		0	-	-	0	0	3.9
f85	DH	1900	2010	f	n/a	4.42	0		0	-	-	0	0	4.42
f86	DH	1900	2010	f	n/a	4.97	0		0	-	-	0	0	4.97
f87	DH	1900	2010	f	n/a	4.84	0		0	-	-	0	0	4.84
f88	DH	1900	2010	f	n/a	4.28	0		0	-	-	0	0	4.28
f89	DH	1900	2010	f	n/a	4.33	0		0	-	-	0	0	4.33
f90	DH	1900	2010	f	n/a	4.17	0		0	-	-	0	0	4.17
f92	DH	1900	2010	f	n/a	4.86	0		0	-	-	0	0	4.86
f93	DH	1900	2010	f	n/a	4.61	0		0	-	-	0	0	4.61
f95	DH	1900	2010	f	n/a	4.72	0		0	-	-	0	0	4.72
f96	DH	1900	2010	f	n/a	4.68	0		0	-	-	0	0	4.68
f97	DH	1900	2010	f	n/a	5.01	0		0	-	-	0	0	5.01
f98	DH	1900	2010	f	n/a	5.09	0		0	-	-	0	0	5.09
1	DH	1900	2011	f	n/a	3.01	0		0	-	-	0	0	3.01
5	DH	1900	2011	f	n/a	3.48	0		0	-	-	0	0	3.48
6	DH	1900	2011	f	n/a	3.58	0		0	-	-	0	0	3.58
7	DH	1900	2011	f	n/a	3.62	0		0	-	-	0	0	3.62
8	DH	1900	2011	f	n/a	3.37	0		0	-	-	0	0	3.37
9	DH	1900	2011	f	n/a	3.58	0		0	-	-	0	0	3.58
10	DH	1900	2011	f	n/a	3.9	0		0	-	-	0	0	3.9
12	DH	1900	2011	f	n/a	3.6	0		0	-	-	0	0	3.6
14	DH	1900	2011	f	n/a	3.61	0		0	-	-	0	0	3.61
21	DH	1900	2011	f	n/a	3.63	0		0	-	-	0	0	3.63
27	DH	1650	2011	f	n/a	3.78	0		0	-	-	0	0	3.78
28	DH	1650	2011	f	n/a	3.77	0		0	-	-	0	0	3.77
29	DH	1650	2011	f	n/a	3.33	0		0	-	-	0	0	3.33
30	DH	1650	2011	f	n/a	3.87	0		0	-	-	0	0	3.87
31	DH	1650	2011	f	n/a	3.68	0		0	-	-	0	0	3.68
32	DH	1650	2011	f	n/a	3.89	0		0	-	-	0	0	3.89
33	DH	1650	2011	f	n/a	3.48	0		0	-	-	0	0	3.48
34	DH	1650	2011	f	n/a	3.61	0		0	-	-	0	0	3.61
36	DH	1650	2011	f	n/a	3.85	0		0	-	-	0	0	3.85
41	DH	1900	2011	f	n/a	3.56	0		0	-	-	0	0	3.56
56	DH	1650	2011	f	n/a	5.1	0		0	-	-	0	0	5.1
72	DH	1940	2011	f	n/a	3.8	0		0	-	-	0	0	3.8
78	DH	1940	2011	f	n/a	4.07	0		0	-	-	0	0	4.07
80	DH	1900	2011	f	n/a	3.92	0		0	-	-	0	0	3.92
83	DH	1900	2011	f	n/a	4.01	0		0	-	-	0	0	4.01
87	DH	1900	2011	f	n/a	3.78	0		0	-	-	0	0	3.78
88	DH	1900	2011	f	n/a	3.82	0		0	-	-	0	0	3.82
92	DH	1900	2011	f	n/a	3.7	0		0	-	-	0	0	3.7
95	DH	1900	2011	f	n/a	2.87	0		0	-	-	0	0	2.87
98	DH	1900	2011	f	n/a	3.64	0		0	-	-	0	0	3.64
100	DH	1900	2011	f	n/a	4.17	0		0	-	-	0	0	4.17
103	DH	1700	2011	f	n/a	3.55	0		0	-	-	0	0	3.55
105	DH	1700	2011	f	n/a	3.44	0		0	-	-	0	0	3.44
112	DH	1700	2011	f	n/a	5.24	0		0	-	-	0	0	5.24
115	DH	1700	2011	f	n/a	3.68	0		0	-	-	0	0	3.68
116	DH	1700	2011	f	n/a	3.46	0		0	-	-	0	0	3.46
120	DH	1700	2011	f	n/a	3.35	0		0	-	-	0	0	3.35
122	DH	1700	2011	f	n/a	3.33	0		0	-	-	0	0	3.33
123	DH	1700	2011	f	n/a	3.37	0		0	-	-	0	0	3.37
124	DH	1700	2011	f	n/a	3.82	0		0	-	-	0	0	3.82
127	DH	1700	2011	f	n/a	3.9	0		0	-	-	0	0	3.9
128	DH	1700	2011	f	n/a	3.51	0		0	-	-	0	0	3.51
130	DH	1700	2011	f	n/a	3.75	0		0	-	-	0	0	3.75
131	DH	1700	2011	f	n/a	3.77	0		0	-	-	0	0	3.77
140	DH	1700	2011	f	n/a	3.54	0		0	-	-	0	0	3.54
145	DH	1650	2011	f	n/a	3.44	0		0	-	-	0	0	3.44
146	DH	1650	2011	f	n/a	3.57	0		0	-	-	0	0	3.57
147	DH	1650	2011	f	n/a	5.09	0		0	-	-	0	0	5.09
148	DH	1650	2011	f	n/a	5.18	0		0	-	-	0	0	5.18
150	DH	1650	2011	f	n/a	3.29	0		0	-	-	0	0	3.29
151	DH	1650	2011	f	n/a	3.4	0		0	-	-	0	0	3.4
153	DH	1650	2011	f	n/a	5.26	0		0	-	-	0	0	5.26
154	DH	1650	2011	f	n/a	4.83	0		0	-	-	0	0	4.83
155	DH	1650	2011	f	n/a	3.35	0		0	-	-	0	0	3.35
157	DH	1650	2011	f	n/a	3.56	0		0	-	-	0	0	3.56
158	DH	1650	2011	f	n/a	4.82	0		0	-	-	0	0	4.82
159	DH	1650	2011	f	n/a	5.21	0		0	-	-	0	0	5.21
162	DH	1650	2011	f	n/a	3.3	0		0	-	-	0	0	3.3
163	DH	1650	2011	f	n/a	3.56	0		0	-	-	0	0	3.56
164	DH	1650	2011	f	n/a	3.67	0		0	-	-	0	0	3.67
165	DH	1650	2011	f	n/a	3.63	0		0	-	-	0	0	3.63
167	DH	1650	2011	f	n/a	3.76	0		0	-	-	0	0	3.76
168	DH	1650	2011	f	n/a	4.75	0		0	-	-	0	0	4.75
169	DH	1650	2011	f	n/a	4.78	0		0	-	-	0	0	4.78
172	DH	1650	2011	f	n/a	3.53	0		0	-	-	0	0	3.53
178	DH	1600	2011	f	n/a	3.42	0		0	-	-	0	0	3.42
180	DH	1600	2011	f	n/a	3.47	0		0	-	-	0	0	3.47
181	DH	1600	2011	f	n/a	5.24	0		0	-	-	0	0	5.24
182	DH	1600	2011	f	n/a	3.59	0		0	-	-	0	0	3.59
184	DH	1600	2011	f	n/a	5	0		0	-	-	0	0	5
186	DH	1600	2011	f	n/a	5.01	0		0	-	-	0	0	5.01
189	DH	1600	2011	f	n/a	3.85	0		0	-	-	0	0	3.85
192	DH	1600	2011	f	n/a	4.38	0		0	-	-	0	0	4.38
194	DH	1600	2011	f	n/a	5.11	0		0	-	-	0	0	5.11
196	DH	1600	2011	f	n/a	3.29	0		0	-	-	0	0	3.29
199	DH	1600	2011	f	n/a	3.85	0		0	-	-	0	0	3.85
202	DH	1600	2011	f	n/a	3.41	0		0	-	-	0	0	3.41
203	DH	1600	2011	f	n/a	3.95	0		0	-	-	0	0	3.95
DH1709m1	DH	1709	2007	m	1	3.62	0		0	-	-	0	0	3.62
DH1709m2	DH	1709	2007	m	2	3.29	0		0	-	-	0	0	3.29
DH1790m1	DH	1790	2007	m	1	3.04	0		0	-	-	0	0	3.04
DH1790m2	DH	1790	2007	m	2	3.33	0		0	-	-	0	0	3.33
DH1900m1	DH	1900	2007	m	1	3.96	0		0	-	-	0	0	3.96
DH1900m2	DH	1900	2007	m	2	3.58	0		0	-	-	0	0	3.58
DH1900m3	DH	1900	2007	m	3	3.69	0		0	-	-	0	0	3.69
DH1924m11	DH	1924	2007	m	11	3.65	0		0	-	-	0	0	3.65
DH1924m13	DH	1924	2007	m	13	3.88	0		0	-	-	0	0	3.88
DH1943m1	DH	1943	2007	m	1	3.33	0		0	-	-	0	0	3.33
MR1860m2	MR	1860	2007	m	2	3.54	0		0	-	-	0	0	3.54
DH1523m1	DH	1523	2008	m	1	3.98	0		0	-	-	0	0	3.98
DH1523m10	DH	1523	2008	m	10	3.74	0		0	-	-	0	0	3.74
DH1523m11	DH	1523	2008	m	11	3.53	0		0	-	-	0	0	3.53
DH1523m15	DH	1523	2008	m	15	3.94	0		0	-	-	0	0	3.94
DH1523m16	DH	1523	2008	m	16	3.75	0		0	-	-	0	0	3.75
DH1523m2	DH	1523	2008	m	2	3.83	0		0	-	-	0	0	3.83
DH1523m4	DH	1523	2008	m	4	3.79	0		0	-	-	0	0	3.79
DH1523m6	DH	1523	2008	m	6	3.71	0		0	-	-	0	0	3.71
DH1523m7	DH	1523	2008	m	7	3.65	0		0	-	-	0	0	3.65
DH1540m2	DH	1540	2008	m	2	3.85	0		0	-	-	0	0	3.85
DH1540m3	DH	1540	2008	m	3	3.41	0		0	-	-	0	0	3.41
DH1573m1	DH	1573	2008	m	1	3.72	0		0	-	-	0	0	3.72
DH1573m4	DH	1573	2008	m	4	3.96	0		0	-	-	0	0	3.96
DH1617m1	DH	1617	2008	m	1	3.63	0		0	-	-	0	0	3.63
DH1617m2	DH	1617	2008	m	2	3.62	0		0	-	-	0	0	3.62
DH1617m3	DH	1617	2008	m	3	3.89	0		0	-	-	0	0	3.89
DH1617m4	DH	1617	2008	m	4	4.04	0		0	-	-	0	0	4.04
DH1643m1	DH	1643	2008	m	1	3.6	0		0	-	-	0	0	3.6
DH1643m4	DH	1643	2008	m	4	3.65	0		0	-	-	0	0	3.65
DH1643m5	DH	1643	2008	m	5	3.79	0		0	-	-	0	0	3.79
DH1643m6	DH	1643	2008	m	6	3.91	0		0	-	-	0	0	3.91
DH1650m1	DH	1650	2008	m	1	3.79	0		0	-	-	0	0	3.79
DH1659m1	DH	1659	2008	m	1	3.93	0		0	-	-	0	0	3.93
DH1659m2	DH	1659	2008	m	2	4.27	0		0	-	-	0	0	4.27
DH1692m1	DH	1692	2008	m	1	3.71	0		0	-	-	0	0	3.71
DH1692m2	DH	1692	2008	m	2	4.05	0		0	-	-	0	0	4.05
DH1695m1	DH	1695	2008	m	1	3.56	0		0	-	-	0	0	3.56
DH1695m10	DH	1695	2008	m	10	3.37	0		0	-	-	0	0	3.37
DH1695m11	DH	1695	2008	m	11	3.28	0		0	-	-	0	0	3.28
DH1695m13	DH	1695	2008	m	13	3.44	0		0	-	-	0	0	3.44
DH1695m14	DH	1695	2008	m	14	3.64	0		0	-	-	0	0	3.64
DH1695m3	DH	1695	2008	m	3	3.15	0		0	-	-	0	0	3.15
DH1695m6	DH	1695	2008	m	6	3.56	0		0	-	-	0	0	3.56
DH1695m9	DH	1695	2008	m	9	3.9	0		0	-	-	0	0	3.9
DH1700m1	DH	1700	2008	m	1	2.67	0		0	-	-	0	0	2.67
DH1700m2	DH	1700	2008	m	2	3.29	0		0	-	-	0	0	3.29
DH1756m1	DH	1756	2008	m	1	3.56	0		0	-	-	0	0	3.56
DH1880m2	DH	1880	2008	m	2	3.87	0		0	-	-	0	0	3.87
DH1919m1	DH	1919	2008	m	1	4.11	0		0	-	-	0	0	4.11
DH1919m7	DH	1919	2008	m	7	3.37	0		0	-	-	0	0	3.37
DH1939m11	DH	1939	2008	m	11	3.76	0		0	-	-	0	0	3.76
DH1939m12	DH	1939	2008	m	12	2.96	0		0	-	-	0	0	2.96
DH1939m2	DH	1939	2008	m	2	3.25	0		0	-	-	0	0	3.25
DH1939m5	DH	1939	2008	m	5	4.22	0		0	-	-	0	0	4.22
DH1939m6	DH	1939	2008	m	6	3.34	0		0	-	-	0	0	3.34
DH1939m7	DH	1939	2008	m	7	3.67	0		0	-	-	0	0	3.67
DH1939m8	DH	1939	2008	m	8	3.71	0		0	-	-	0	0	3.71
DH1939m9	DH	1939	2008	m	9	3.44	0		0	-	-	0	0	3.44
DH1941m1	DH	1941	2008	m	1	3.95	0		0	-	-	0	0	3.95
DH1944m10	DH	1944	2008	m	10	3.69	0		0	-	-	0	0	3.69
DH1944m11	DH	1944	2008	m	11	4.13	0		0	-	-	0	0	4.13
DH1944m13	DH	1944	2008	m	13	3.91	0		0	-	-	0	0	3.91
DH1944m15	DH	1944	2008	m	15	3.44	0		0	-	-	0	0	3.44
DH1944m16	DH	1944	2008	m	16	3.93	0		0	-	-	0	0	3.93
DH1944m18	DH	1944	2008	m	18	3.73	0		0	-	-	0	0	3.73
DH1944m19	DH	1944	2008	m	19	3.5	0		0	-	-	0	0	3.5
DH1944m2	DH	1944	2008	m	2	4.3	0		0	-	-	0	0	4.3
DH1944m22	DH	1944	2008	m	22	3.88	0		0	-	-	0	0	3.88
DH1944m4	DH	1944	2008	m	4	3.63	0		0	-	-	0	0	3.63
DH1944m5	DH	1944	2008	m	5	4.16	0		0	-	-	0	0	4.16
DH1944m6	DH	1944	2008	m	6	3.76	0		0	-	-	0	0	3.76
DH1944m7	DH	1944	2008	m	7	3.86	0		0	-	-	0	0	3.86
DH1944m8	DH	1944	2008	m	8	3.6	0		0	-	-	0	0	3.6
DH1944m9	DH	1944	2008	m	9	4.25	0		0	-	-	0	0	4.25
DH1961m2	DH	1961	2008	m	2	3.93	0		0	-	-	0	0	3.93
DH1961m3	DH	1961	2008	m	3	3.6	0		0	-	-	0	0	3.6
DH1961m4	DH	1961	2008	m	4	3.78	0		0	-	-	0	0	3.78
MR1671m1	MR	1671	2008	m	1	3.51	0		0	-	-	0	0	3.51
MR1671m10	MR	1671	2008	m	10	3.49	0		0	-	-	0	0	3.49
MR1671m11	MR	1671	2008	m	11	3.52	0		0	-	-	0	0	3.52
MR1671m12	MR	1671	2008	m	12	3.46	0		0	-	-	0	0	3.46
MR1671m2	MR	1671	2008	m	2	3.51	0		0	-	-	0	0	3.51
MR1671m4	MR	1671	2008	m	4	3.38	0		0	-	-	0	0	3.38
MR1671m5	MR	1671	2008	m	5	3.79	0		0	-	-	0	0	3.79
MR1671m6	MR	1671	2008	m	6	3.29	0		0	-	-	0	0	3.29
MR1671m7	MR	1671	2008	m	7	3.29	0		0	-	-	0	0	3.29
MR1671m8	MR	1671	2008	m	8	3.88	0		0	-	-	0	0	3.88
MR1780m1	MR	1780	2008	m	1	3.03	0		0	-	-	0	0	3.03
MR1780m2	MR	1780	2008	m	2	3.33	0		0	-	-	0	0	3.33
MR1780m3	MR	1780	2008	m	3	3.68	0		0	-	-	0	0	3.68
MR1780m4	MR	1780	2008	m	4	3.96	0		0	-	-	0	0	3.96
MR1780m6	MR	1780	2008	m	6	3.17	0		0	-	-	0	0	3.17
MR1780m7	MR	1780	2008	m	7	3.14	0		0	-	-	0	0	3.14
MR1780m8	MR	1780	2008	m	8	4.04	0		0	-	-	0	0	4.04
MR1850m10	MR	1850	2008	m	10	3.4	0		0	-	-	0	0	3.4
MR1850m12	MR	1850	2008	m	12	3.47	0		0	-	-	0	0	3.47
MR1850m13	MR	1850	2008	m	13	3.41	0		0	-	-	0	0	3.41
MR1850m14	MR	1850	2008	m	14	3.56	0		0	-	-	0	0	3.56
MR1850m15	MR	1850	2008	m	15	4.01	0		0	-	-	0	0	4.01
MR1850m16	MR	1850	2008	m	16	3.54	0		0	-	-	0	0	3.54
MR1850m18	MR	1850	2008	m	18	3.55	0		0	-	-	0	0	3.55
MR1850m2	MR	1850	2008	m	2	3.79	0		0	-	-	0	0	3.79
MR1850m3	MR	1850	2008	m	3	3.79	0		0	-	-	0	0	3.79
MR1850m4	MR	1850	2008	m	4	3.99	0		0	-	-	0	0	3.99
MR1850m5	MR	1850	2008	m	5	3.63	0		0	-	-	0	0	3.63
MR1850m6	MR	1850	2008	m	6	3.79	0		0	-	-	0	0	3.79
MR1850m9	MR	1850	2008	m	9	3.75	0		0	-	-	0	0	3.75
MR1887m1	MR	1887	2008	m	1	3.5	0		0	-	-	0	0	3.5
MR1887m3	MR	1887	2008	m	3	3.79	0		0	-	-	0	0	3.79
GU1640m1	GU	1640	2009	m	1	3.58	0		0	-	-	0	0	3.58
GU1640m2	GU	1640	2009	m	2	3.7	0		0	-	-	0	0	3.7
GU1640m3	GU	1640	2009	m	3	3.42	0		0	-	-	0	0	3.42
GU1640m4	GU	1640	2009	m	4	3.58	0		0	-	-	0	0	3.58
GU1640m5	GU	1640	2009	m	5	3.63	0		0	-	-	0	0	3.63
GU1669m1	GU	1669	2009	m	1	3.77	0		0	-	-	0	0	3.77
GU1690m1	GU	1690	2009	m	1	3.53	0		0	-	-	0	0	3.53
GU1725m1	GU	1725	2009	m	1	3.87	0		0	-	-	0	0	3.87
GU1725m2	GU	1725	2009	m	2	3.81	0		0	-	-	0	0	3.81
GU1725m3	GU	1725	2009	m	3	3.35	0		0	-	-	0	0	3.35
GU1725m4	GU	1725	2009	m	4	3.67	0		0	-	-	0	0	3.67
GU1725m5	GU	1725	2009	m	5	3.47	0		0	-	-	0	0	3.47
GU1760m1	GU	1760	2009	m	1	3.79	0		0	-	-	0	0	3.79
GU1760m2	GU	1760	2009	m	2	3.55	0		0	-	-	0	0	3.55
GU1780m1	GU	1780	2009	m	1	3.34	0		0	-	-	0	0	3.34
GU1780m2	GU	1780	2009	m	2	3.15	0		0	-	-	0	0	3.15
GU1780m3	GU	1780	2009	m	3	3.84	0		0	-	-	0	0	3.84
GU1808m1	GU	1808	2009	m	1	3.27	0		0	-	-	0	0	3.27
GU1808m2	GU	1808	2009	m	2	3.23	0		0	-	-	0	0	3.23
GU1808m3	GU	1808	2009	m	3	3.65	0		0	-	-	0	0	3.65
GU1808m4	GU	1808	2009	m	4	3.68	0		0	-	-	0	0	3.68
MR1669m1	MR	1669	2009	m	1	3.25	0		0	-	-	0	0	3.25
MR1669m2	MR	1669	2009	m	2	3.65	0		0	-	-	0	0	3.65
MR1669m3	MR	1669	2009	m	3	3.37	0		0	-	-	0	0	3.37
MR1669m4	MR	1669	2009	m	4	3.39	0		0	-	-	0	0	3.39
MR1669m5	MR	1669	2009	m	5	3.65	0		0	-	-	0	0	3.65
MR1669m6	MR	1669	2009	m	6	3.5	0		0	-	-	0	0	3.5
MR1669m7	MR	1669	2009	m	7	3.49	0		0	-	-	0	0	3.49
MR1669m8	MR	1669	2009	m	8	3.69	0		0	-	-	0	0	3.69
MR1669m9	MR	1669	2009	m	9	3.75	0		0	-	-	0	0	3.75
MR1863m1	MR	1863	2009	m	1	3.69	0		0	-	-	0	0	3.69
MR1863m2	MR	1863	2009	m	2	3.47	0		0	-	-	0	0	3.47
MR1863m4	MR	1863	2009	m	4	3.86	0		0	-	-	0	0	3.86
MR1863m5	MR	1863	2009	m	5	3.75	0		0	-	-	0	0	3.75
MR1863m6	MR	1863	2009	m	6	2.99	0		0	-	-	0	0	2.99
MR1863m7	MR	1863	2009	m	7	3.81	0		0	-	-	0	0	3.81
MR1863m8	MR	1863	2009	m	8	3.72	0		0	-	-	0	0	3.72
MR1863m9	MR	1863	2009	m	9	3.38	0		0	-	-	0	0	3.38
MR1933m1	MR	1933	2009	m	1	3.63	0		0	-	-	0	0	3.63
MR1933m10	MR	1933	2009	m	10	3.6	0		0	-	-	0	0	3.6
MR1933m2	MR	1933	2009	m	2	3.45	0		0	-	-	0	0	3.45
MR1933m3	MR	1933	2009	m	3	3.63	0		0	-	-	0	0	3.63
MR1933m4	MR	1933	2009	m	4	3.8	0		0	-	-	0	0	3.8
MR1933m5	MR	1933	2009	m	5	3.76	0		0	-	-	0	0	3.76
MR1933m6	MR	1933	2009	m	6	3.87	0		0	-	-	0	0	3.87
MR1933m7	MR	1933	2009	m	7	3.81	0		0	-	-	0	0	3.81
MR1933m8	MR	1933	2009	m	8	3.54	0		0	-	-	0	0	3.54
MR1933m9	MR	1933	2009	m	9	3.37	0		0	-	-	0	0	3.37
b10	DH	1900	2010	m	n/a	3.9	0		0	-	-	0	0	3.9
b12	DH	1900	2010	m	n/a	3.98	0		0	-	-	0	0	3.98
b14	DH	1900	2010	m	n/a	3.94	0		0	-	-	0	0	3.94
b15	DH	1900	2010	m	n/a	3.59	0		0	-	-	0	0	3.59
b16	DH	1900	2010	m	n/a	3.75	0		0	-	-	0	0	3.75
b3	DH	1900	2010	m	n/a	3.89	0		0	-	-	0	0	3.89
b4	DH	1900	2010	m	n/a	3.71	0		0	-	-	0	0	3.71
b5	DH	1900	2010	m	n/a	3.66	0		0	-	-	0	0	3.66
b6	DH	1900	2010	m	n/a	3.35	0		0	-	-	0	0	3.35
b8	DH	1900	2010	m	n/a	4.05	0		0	-	-	0	0	4.05
b9	DH	1900	2010	m	n/a	4.06	0		0	-	-	0	0	4.06
g33	DH	1900	2010	m	n/a	3.69	0		0	-	-	0	0	3.69
g35	DH	1900	2010	m	n/a	4.16	0		0	-	-	0	0	4.16
g36	DH	1900	2010	m	n/a	3.75	0		0	-	-	0	0	3.75
g37	DH	1900	2010	m	n/a	3.76	0		0	-	-	0	0	3.76
g39	DH	1900	2010	m	n/a	3.9	0		0	-	-	0	0	3.9
g41	DH	1900	2010	m	n/a	4.02	0		0	-	-	0	0	4.02
g42	DH	1900	2010	m	n/a	3.71	0		0	-	-	0	0	3.71
g43	DH	1900	2010	m	n/a	3.93	0		0	-	-	0	0	3.93
g44	DH	1900	2010	m	n/a	3.81	0		0	-	-	0	0	3.81
g48	DH	1900	2010	m	n/a	3.36	0		0	-	-	0	0	3.36
g49	DH	1900	2010	m	n/a	3.97	0		0	-	-	0	0	3.97
g50	DH	1900	2010	m	n/a	4.1	0		0	-	-	0	0	4.1
mmm10	DH	1900	2010	m	n/a	3.68	0		0	-	-	0	0	3.68
mmm12	DH	1900	2010	m	n/a	3.77	0		0	-	-	0	0	3.77
mmm13	DH	1900	2010	m	n/a	3.62	0		0	-	-	0	0	3.62
mmm14	DH	1900	2010	m	n/a	3.47	0		0	-	-	0	0	3.47
mmm15	DH	1900	2010	m	n/a	3.81	0		0	-	-	0	0	3.81
mmm16	DH	1900	2010	m	n/a	3.41	0		0	-	-	0	0	3.41
mmm17	DH	1900	2010	m	n/a	3.47	0		0	-	-	0	0	3.47
mmm18	DH	1900	2010	m	n/a	3.3	0		0	-	-	0	0	3.3
mmm19	DH	1900	2010	m	n/a	3.27	0		0	-	-	0	0	3.27
mmm2	DH	1900	2010	m	n/a	3.81	0		0	-	-	0	0	3.81
mmm20	DH	1900	2010	m	n/a	3.56	0		0	-	-	0	0	3.56
mmm21	DH	1900	2010	m	n/a	3.32	0		0	-	-	0	0	3.32
mmm22	DH	1900	2010	m	n/a	3.25	0		0	-	-	0	0	3.25
mmm23	DH	1900	2010	m	n/a	3.47	0		0	-	-	0	0	3.47
mmm25	DH	1900	2010	m	n/a	2.97	0		0	-	-	0	0	2.97
mmm27	DH	1900	2010	m	n/a	3.65	0		0	-	-	0	0	3.65
mmm28	DH	1900	2010	m	n/a	3.34	0		0	-	-	0	0	3.34
mmm32	DH	1900	2010	m	n/a	3.29	0		0	-	-	0	0	3.29
mmm33	DH	1900	2010	m	n/a	3.77	0		0	-	-	0	0	3.77
mmm34	DH	1900	2010	m	n/a	3.56	0		0	-	-	0	0	3.56
mmm35	DH	1900	2010	m	n/a	3.38	0		0	-	-	0	0	3.38
mmm36	DH	1900	2010	m	n/a	3.97	0		0	-	-	0	0	3.97
mmm38	DH	1900	2010	m	n/a	3.15	0		0	-	-	0	0	3.15
mmm4	DH	1900	2010	m	n/a	4.01	0		0	-	-	0	0	4.01
mmm40	DH	1900	2010	m	n/a	3.5	0		0	-	-	0	0	3.5
mmm41	DH	1900	2010	m	n/a	4.25	0		0	-	-	0	0	4.25
mmm42	DH	1900	2010	m	n/a	3.16	0		0	-	-	0	0	3.16
mmm43	DH	1900	2010	m	n/a	3.66	0		0	-	-	0	0	3.66
mmm44	DH	1900	2010	m	n/a	3.19	0		0	-	-	0	0	3.19
mmm48	DH	1900	2010	m	n/a	3.64	0		0	-	-	0	0	3.64
mmm49	DH	1900	2010	m	n/a	3.68	0		0	-	-	0	0	3.68
mmm5	DH	1900	2010	m	n/a	3.98	0		0	-	-	0	0	3.98
mmm52	DH	1900	2010	m	n/a	3.35	0		0	-	-	0	0	3.35
mmm54	DH	1900	2010	m	n/a	3.56	0		0	-	-	0	0	3.56
mmm55	DH	1900	2010	m	n/a	3.89	0		0	-	-	0	0	3.89
mmm56	DH	1900	2010	m	n/a	3.56	0		0	-	-	0	0	3.56
mmm57	DH	1900	2010	m	n/a	3.8	0		0	-	-	0	0	3.8
mmm6	DH	1900	2010	m	n/a	3.2	0		0	-	-	0	0	3.2
mmm7	DH	1900	2010	m	n/a	3.96	0		0	-	-	0	0	3.96
mmm8	DH	1900	2010	m	n/a	4.09	0		0	-	-	0	0	4.09
mmm9	DH	1900	2010	m	n/a	3.66	0		0	-	-	0	0	3.66
o48	DH	1900	2010	m	n/a	4.06	0		0	-	-	0	0	4.06
o49	DH	1900	2010	m	n/a	4.18	0		0	-	-	0	0	4.18
o51	DH	1900	2010	m	n/a	3.97	0		0	-	-	0	0	3.97
o54	DH	1900	2010	m	n/a	4.32	0		0	-	-	0	0	4.32
o55	DH	1900	2010	m	n/a	4.1	0		0	-	-	0	0	4.1
o57	DH	1900	2010	m	n/a	3.49	0		0	-	-	0	0	3.49
o60	DH	1900	2010	m	n/a	3.86	0		0	-	-	0	0	3.86
o61	DH	1900	2010	m	n/a	3.72	0		0	-	-	0	0	3.72
o62	DH	1900	2010	m	n/a	4.03	0		0	-	-	0	0	4.03
o65	DH	1900	2010	m	n/a	3.82	0		0	-	-	0	0	3.82
o66	DH	1900	2010	m	n/a	3.86	0		0	-	-	0	0	3.86
o67	DH	1900	2010	m	n/a	3.9	0		0	-	-	0	0	3.9
w1	DH	1900	2010	m	n/a	3.76	0		0	-	-	0	0	3.76
w13	DH	1900	2010	m	n/a	3.76	0		0	-	-	0	0	3.76
w14	DH	1900	2010	m	n/a	3.77	0		0	-	-	0	0	3.77
w2	DH	1900	2010	m	n/a	3.81	0		0	-	-	0	0	3.81
w3	DH	1900	2010	m	n/a	3.98	0		0	-	-	0	0	3.98
y17	DH	1900	2010	m	n/a	3.87	0		0	-	-	0	0	3.87
y19	DH	1900	2010	m	n/a	3.98	0		0	-	-	0	0	3.98
y20	DH	1900	2010	m	n/a	4.14	0		0	-	-	0	0	4.14
y21	DH	1900	2010	m	n/a	3.8	0		0	-	-	0	0	3.8
y22	DH	1900	2010	m	n/a	3.58	0		0	-	-	0	0	3.58
y23	DH	1900	2010	m	n/a	3.35	0		0	-	-	0	0	3.35
y24	DH	1900	2010	m	n/a	3.85	0		0	-	-	0	0	3.85
y25	DH	1900	2010	m	n/a	4.05	0		0	-	-	0	0	4.05
y32	DH	1900	2010	m	n/a	3.93	0		0	-	-	0	0	3.93
y33	DH	1900	2010	m	n/a	3.96	0		0	-	-	0	0	3.96
y34	DH	1900	2010	m	n/a	3.57	0		0	-	-	0	0	3.57
y35	DH	1900	2010	m	n/a	3.65	0		0	-	-	0	0	3.65
y36	DH	1900	2010	m	n/a	3.8	0		0	-	-	0	0	3.8
y37	DH	1900	2010	m	n/a	3.52	0		0	-	-	0	0	3.52
y38	DH	1900	2010	m	n/a	4.09	0		0	-	-	0	0	4.09
y39	DH	1900	2010	m	n/a	3.61	0		0	-	-	0	0	3.61
15	DH	1900	2011	m	n/a	3.73	0		0	-	-	0	0	3.73
16	DH	1900	2011	m	n/a	2.7	0		0	-	-	0	0	2.7
17	DH	1900	2011	m	n/a	2.72	0		0	-	-	0	0	2.72
18	DH	1900	2011	m	n/a	3.47	0		0	-	-	0	0	3.47
19	DH	1900	2011	m	n/a	2.41	0		0	-	-	0	0	2.41
23	DH	1900	2011	m	n/a	2.8	0		0	-	-	0	0	2.8
35	DH	1900	2011	m	n/a	3.67	0		0	-	-	0	0	3.67
37	DH	1650	2011	m	n/a	3.65	0		0	-	-	0	0	3.65
38	DH	1900	2011	m	n/a	3.57	0		0	-	-	0	0	3.57
39	DH	1900	2011	m	n/a	3.34	0		0	-	-	0	0	3.34
40	DH	1900	2011	m	n/a	4.13	0		0	-	-	0	0	4.13
42	DH	1900	2011	m	n/a	3.46	0		0	-	-	0	0	3.46
43	DH	1900	2011	m	n/a	3.59	0		0	-	-	0	0	3.59
45	DH	1900	2011	m	n/a	3.43	0		0	-	-	0	0	3.43
46	DH	1900	2011	m	n/a	3.66	0		0	-	-	0	0	3.66
48	DH	1900	2011	m	n/a	3.34	0		0	-	-	0	0	3.34
49	DH	1900	2011	m	n/a	3.1	0		0	-	-	0	0	3.1
50	DH	1900	2011	m	n/a	3.08	0		0	-	-	0	0	3.08
52	DH	1900	2011	m	n/a	3.23	0		0	-	-	0	0	3.23
54	DH	1900	2011	m	n/a	3.31	0		0	-	-	0	0	3.31
55	DH	1900	2011	m	n/a	2.73	0		0	-	-	0	0	2.73
57	DH	1650	2011	m	n/a	3.55	0		0	-	-	0	0	3.55
58	DH	1650	2011	m	n/a	3.33	0		0	-	-	0	0	3.33
59	DH	1900	2011	m	n/a	2.68	0		0	-	-	0	0	2.68
61	DH	1650	2011	m	n/a	3.37	0		0	-	-	0	0	3.37
62	DH	1650	2011	m	n/a	3.84	0		0	-	-	0	0	3.84
63	DH	1650	2011	m	n/a	3.62	0		0	-	-	0	0	3.62
64	DH	1650	2011	m	n/a	3.08	0		0	-	-	0	0	3.08
65	DH	1650	2011	m	n/a	2.9	0		0	-	-	0	0	2.9
66	DH	1650	2011	m	n/a	3.24	0		0	-	-	0	0	3.24
67	DH	1650	2011	m	n/a	3.36	0		0	-	-	0	0	3.36
68	DH	1650	2011	m	n/a	3.64	0		0	-	-	0	0	3.64
69	DH	1940	2011	m	n/a	3.25	0		0	-	-	0	0	3.25
70	DH	1940	2011	m	n/a	3.58	0		0	-	-	0	0	3.58
71	DH	1940	2011	m	n/a	3.33	0		0	-	-	0	0	3.33
73	DH	1940	2011	m	n/a	2.14	0		0	-	-	0	0	2.14
74	DH	1940	2011	m	n/a	3.27	0		0	-	-	0	0	3.27
75	DH	1940	2011	m	n/a	2.87	0		0	-	-	0	0	2.87
76	DH	1940	2011	m	n/a	2.55	0		0	-	-	0	0	2.55
77	DH	1940	2011	m	n/a	2.75	0		0	-	-	0	0	2.75
79	DH	1940	2011	m	n/a	2.54	0		0	-	-	0	0	2.54
81	DH	1900	2011	m	n/a	2.52	0		0	-	-	0	0	2.52
82	DH	1900	2011	m	n/a	2.71	0		0	-	-	0	0	2.71
84	DH	1900	2011	m	n/a	2.79	0		0	-	-	0	0	2.79
85	DH	1900	2011	m	n/a	2.68	0		0	-	-	0	0	2.68
86	DH	1900	2011	m	n/a	2.62	0		0	-	-	0	0	2.62
89	DH	1900	2011	m	n/a	2.61	0		0	-	-	0	0	2.61
90	DH	1900	2011	m	n/a	2.82	0		0	-	-	0	0	2.82
91	DH	1900	2011	m	n/a	2.36	0		0	-	-	0	0	2.36
93	DH	1900	2011	m	n/a	2.87	0		0	-	-	0	0	2.87
96	DH	1900	2011	m	n/a	3.42	0		0	-	-	0	0	3.42
99	DH	1900	2011	m	n/a	2.75	0		0	-	-	0	0	2.75
101	DH	1900	2011	m	n/a	2.61	0		0	-	-	0	0	2.61
104	DH	1700	2011	m	n/a	3.18	0		0	-	-	0	0	3.18
107	DH	1700	2011	m	n/a	3.89	0		0	-	-	0	0	3.89
108	DH	1700	2011	m	n/a	3.44	0		0	-	-	0	0	3.44
111	DH	1700	2011	m	n/a	3.54	0		0	-	-	0	0	3.54
117	DH	1700	2011	m	n/a	3.2	0		0	-	-	0	0	3.2
121	DH	1700	2011	m	n/a	3.02	0		0	-	-	0	0	3.02
125	DH	1700	2011	m	n/a	3.62	0		0	-	-	0	0	3.62
132	DH	1700	2011	m	n/a	3.39	0		0	-	-	0	0	3.39
133	DH	1700	2011	m	n/a	3.83	0		0	-	-	0	0	3.83
136	DH	1700	2011	m	n/a	3.53	0		0	-	-	0	0	3.53
137	DH	1700	2011	m	n/a	2.9	0		0	-	-	0	0	2.9
138	DH	1700	2011	m	n/a	3.41	0		0	-	-	0	0	3.41
139	DH	1700	2011	m	n/a	2.92	0		0	-	-	0	0	2.92
141	DH	1700	2011	m	n/a	3.51	0		0	-	-	0	0	3.51
142	DH	1700	2011	m	n/a	3.03	0		0	-	-	0	0	3.03
144	DH	1650	2011	m	n/a	3.44	0		0	-	-	0	0	3.44
149	DH	1650	2011	m	n/a	3.65	0		0	-	-	0	0	3.65
152	DH	1650	2011	m	n/a	3.23	0		0	-	-	0	0	3.23
156	DH	1650	2011	m	n/a	3.34	0		0	-	-	0	0	3.34
160	DH	1650	2011	m	n/a	3.59	0		0	-	-	0	0	3.59
161	DH	1650	2011	m	n/a	3.61	0		0	-	-	0	0	3.61
166	DH	1650	2011	m	n/a	3.39	0		0	-	-	0	0	3.39
170	DH	1650	2011	m	n/a	3.62	0		0	-	-	0	0	3.62
171	DH	1650	2011	m	n/a	3.59	0		0	-	-	0	0	3.59
173	DH	1650	2011	m	n/a	3.32	0		0	-	-	0	0	3.32
174	DH	1650	2011	m	n/a	3.36	0		0	-	-	0	0	3.36
175	DH	1600	2011	m	n/a	3.44	0		0	-	-	0	0	3.44
176	DH	1600	2011	m	n/a	4.09	0		0	-	-	0	0	4.09
177	DH	1600	2011	m	n/a	3.56	0		0	-	-	0	0	3.56
179	DH	1600	2011	m	n/a	3.43	0		0	-	-	0	0	3.43
183	DH	1600	2011	m	n/a	3.54	0		0	-	-	0	0	3.54
185	DH	1600	2011	m	n/a	3.32	0		0	-	-	0	0	3.32
187	DH	1600	2011	m	n/a	3.54	0		0	-	-	0	0	3.54
188	DH	1600	2011	m	n/a	3.61	0		0	-	-	0	0	3.61
190	DH	1600	2011	m	n/a	3.53	0		0	-	-	0	0	3.53
191	DH	1600	2011	m	n/a	3.37	0		0	-	-	0	0	3.37
193	DH	1600	2011	m	n/a	3.92	0		0	-	-	0	0	3.92
195	DH	1600	2011	m	n/a	3.69	0		0	-	-	0	0	3.69
197	DH	1600	2011	m	n/a	3.76	0		0	-	-	0	0	3.76
198	DH	1600	2011	m	n/a	3.66	0		0	-	-	0	0	3.66
200	DH	1600	2011	m	n/a	3.71	0		0	-	-	0	0	3.71
201	DH	1600	2011	m	n/a	3.22	0		0	-	-	0	0	3.22
204	DH	1600	2011	m	n/a	3.76	0		0	-	-	0	0	3.76
